# Supplementary material for: Biomechanical study on the effect of atherosclerosis on the vulnerability of thoracic aorta, and it’s role in the development of traumatic aorta injury
Source: PLoS One. 2023 Sep 8;18(9):e0287652. doi: 10.1371/journal.pone.0287652 (PMC10491303; doi:10.1371/journal.pone.0287652)
Supplement: S1 Data — (ZIP) [file pone.0287652.s002.zip]

Archive with 2 entries (2 files):
- aorta results.xlsx
- Young modulus - AO3 - AO52.xlsx
