# Supplementary material for: Biomechanical study on the effect of atherosclerosis on the vulnerability of thoracic aorta, and it’s role in the development of traumatic aorta injury
Source: PLoS One. 2023 Sep 8;18(9):e0287652. doi: 10.1371/journal.pone.0287652 (PMC10491303; doi:10.1371/journal.pone.0287652)
Supplement: S1 Data — (ZIP) [file pone.0287652.s002.zip › aorta results.xlsx]

## Sheet: Összes adat
Aorta#	AS makro A	AS makro B	AS histo A	Histo A Most severe	AS histo B	Histo B Most severe	Thickness A (mm)	Fmax A	Elongation Fmax A (mm)	Fbreak A	Elongation Fbreak A (mm)	Thickness B (mm)	Fmax B	Elongation Fmax B (mm)	Fbreak B	Elongation Fbreak B (mm)		Cause of Problem
AO01	-	-	-	-	-	-	-	-	-	-	-	-	-	-	-	-		technical failure
AO02	-	-	-	-	-	-	-	-	-	-	-	-	-	-	-	-		technical failure
AO03	2	2	I-II.	2	I-II.	2	2.269	16.6	26.4	14.6	27.1	2.722	17.7	35	15.7	36
AO04	3	3	II.	2	IV-Va.	5a	2.522	18.3	24.2	14.8	26.6	3.361	15	27.8	14.5	28.2
AO05	3	3	II.	2	III., Vb.	5b	2.34	17.1	24.3	15.9	24.5	2.442	25.4	20.7	23	22.2
AO06	3	3	III., Vb.	5b	II.	2	2.525	13.9	14.2	11	15.6	2.165	11.9	25	10.4	26.6
AO07	3	2	I-II.	2	II-III.	3	2.463	9.98	12.6	9.45	12.9	2.051	9.43	19.2	6.29	21
AO08	2	2	I.	1	II.	2	2.306	17.5	35	12.2	37.6	2.428	23	32.6	19.7	33.2
AO09	3	2	II-III., Vb.	5b	III.	3	3.143	11.3	16.7	10.5	17.3	2.561	7.9	18.2	1.58	24.3
AO10	3	3	II-III.	3	III., Vb.	5b	3.196	16.3	19	13.2	19.7	3.043	12.9	19	9.44	20.9
AO11	1	1	III.	3	II-III.	3	2.656	16.5	19.3	13.9	23.8	2.313	15.5	30.3	13.2	31.8
AO12	2	2	I.	1	II.	2	2.934	9.94	28.9	9.51	29.6	3.44	14.7	29	12.2	30.3		Thickness measurment not possible
AO13	3	3	IV.	4	IV.	4	4.074	8.08	18.5	4.1	20.9	2.269	10.6	28	8.99	29.9		Thickness measurment not possible
AO14	3	3	II-III., Vb.	5b	II-III.	3	3.138	5.36	6.2	3.84	17.9	1.688	7.77	25.7	6.89	30
AO15	3	2	I-II.	2	I-II.	2	1.884	9.15	22	8.37	23	1.594	19.8	21.2	15.5	22.8
AO16	3	3	IV.	4	III.	3	1.458	15.4	12.8	15.1	13.1	2.124	12.2	14	6.98	16.3
AO17	3	3	II., Vb.	5b	IV., Vb.	5b	2.303	8.91	16.3	3.36	21	2.148	7.21	19	6.09	22.8
AO18	1	1	I-II.	2	I-II.	2	1.878	12.3	28	9.11	32.8	2.137	21.2	37.9	19.4	40.5
AO19	3	3	II-III.	3	III., IV.	4	2.555	16.2	19.7	16	19.8	2.497	14.4	21.1	10.5	24.3
AO20	3	3	IV., Vb.	5b	III., IV.	4	2.296	11.7	29.5	11.2	30.1	2.933	17.8	25.3	16.4	26.1
AO21	3	3	III., Vb.	5b	III., IV.	4	1.931	9.39	16.9	8.43	17.5	1.759	8.56	16.9	6.42	20
AO22	3	3	III.	3	III., IV.	4	2.949	17.4	28.3	12.2	29.8	1.691	19.2	31.9	15.3	33.2
AO23	3	3	II-III.	3	III., IV.	4	1.746	10.4	20.6	9.82	21.4	1.58	9.76	19.9	9.17	20.5
AO24	3	3	IV., Vb.	5b	III., IV., Vb.	5b	2.42	9.08	15.3	8.41	15.7	2.559	12	12.6	8.97	14.6
AO25	3	3	III., IV.	4	II-III.	3	3.058	10.1	11.9	2.01	26.1	3.056	15.2	21.5	3.04	34.9		Thickness measurment not possible
AO26	3	3	III., IV., Vb.	5b	III., Vb., Vc.	5c	3.805	19.7	13.1	12.9	15.8	3.158	12.4	19.6	2.46	25.2		Thickness measurment not possible
AO27	3	3	III., Vb.	5b	III., Vb.	5b	2.719	8.09	8.03	7.68	8.04	2.912	14.8	15.5	13.3	16.1
AO28	1	1	I-II.	2	I-II.	2	2.275	16.3	45.3	15	48.9	2.685	31.4	46.8	30.2	47.4
AO29	1	2	III.	3	III.	3	2.807	9.21	25.7	6.87	30.8	2.923	17.5	24.8	14.5	26
AO30	3	-	III., IV., Vb.	5b	-	-	1.93	7.84	18.7	6.96	19	-	-	-	-	-		damage during sample removal
AO31	3	3	III.	3	III., IV.	4	2.316	18.2	11.1	4.81	15.8	2.099	12.1	12.3	7.46	14.3
AO32	2	2	III.	3	III.	3	2.115	22.6	32.7	17.8	33.4	1.901	21.2	33.5	18.8	34.4
AO33	1	2	III.	3	III.	3	1.747	10.1	16.8	8.09	17.8	2.078	10.3	24.9	7.78	27.5
AO34	2	2	II-III.	3	II.	2	1.538	15.3	22	14.4	22.4	1.616	16.2	24.9	17.2	27.4
AO35	3	1	III.	3	II.	2	2.158	9.72	15.4	9.08	15.6	1.882	11.4	27.4	10.4	28.8
AO36	3	3	IV., Vc.	5c	III.	3	3.399	12.2	12.8	6.28	18.1	2.752	10.6	20.6	9.81	21.6		Thickness measurment not possible
AO37	3	3	Vc.	5c	Vc.	5c	4.02	14.8	17.9	13.5	18.6	3.613	7.73	22.2	1.52	28.5		Thickness measurment not possible
AO38	2	1	II-III.	3	II-III.	3	1.659	19.6	13.4	16.3	16.3	1.679	25.3	20.5	23.7	20.7
AO39	2	2	II.	2	III., IV.	4	1.893	19.1	24.7	18.8	24.9	1.88	18.6	33.5	15.8	34.6
AO40	2	1	II.	2	II.	2	1.874	10.8	28.5	8.11	31.4	2.031	14.7	32.7	13.9	33.6
AO41	3	3	III., IV.	4	IV., Vc.	5c	2.214	9.9	20	5.35	22.1	2.298	13.5	27.6	6.26	34.2
AO42	3	3	IV., Vb.	5b	III., IV.	4	3.246	9.42	15.6	1.86	22.8	2.115	9.83	18.5	1.93	25
AO43	1	2	I-II.	2	I-II.	2	1.562	13.2	26.5	7.23	32.4	1.594	27.9	35.4	26.6	35.9
AO44	3	3	III., IV.	4	II-III.	3	1.775	14.3	10.1	10.5	14.5	1.981	11.9	21.4	9.1	23.1
AO45	3	3	Vb.	5b	II-III.	3	2.334	17.3	22.6	13.2	25.4	1.671	9.82	25.8	7.88	28.5
AO46	3	3	III., IV., Vb.	5b	II-III.	3	2.582	9.21	12.1	2.51	17.4	1.681	16.3	18.3	10.1	20.2
AO47	3	2	III., Vb.	5b	I-II.	2	1.714	16.8	20.9	13.1	25.2	1.689	16.3	26.9	16.1	27.2
AO48	1	1	I-II.	2	I-II.	2	1.75	15.9	19.3	11.9	21.7	2.174	12.9	19	10.7	24.1
AO49	3	2	II.	2	II.	2	2.277	11.1	13.3	7.47	21.7	2.5	18.1	25.5	3.6	33.2
AO50	3	3	III., IV., Vb.	5b	II-III.	3	2.016	11.1	11.8	2.2	22.2	2.175	11.1	18	8.4	20.8
AO51	2	2	nem értékelhető	-	II-III.	3	1.632	18	40.6	16.1	41.1	1.971	16.1	42.1	12.9	44.8		Hystological slide preparation error
AO52	3	2	Vb., Vc.	5c	II.	2	2.419	4.28	5.7	0.86	18.4	1.518	12.7	20.7	11.3	22.2		Thickness measurment not possible
