# Supplementary material for: Biomechanical study on the effect of atherosclerosis on the vulnerability of thoracic aorta, and it’s role in the development of traumatic aorta injury
Source: PLoS One. 2023 Sep 8;18(9):e0287652. doi: 10.1371/journal.pone.0287652 (PMC10491303; doi:10.1371/journal.pone.0287652)
Supplement: S1 Data — (ZIP) [file pone.0287652.s002.zip › Young modulus - AO3 - AO52.xlsx]

## Sheet: Munka1
	Young modulus 56.5 mm-es length	SD (fitting)		Young modulus 32.1 mm-es length (parallels)	SD (fitting)
	MPa	MPa		MPa	MPa
AO3-A	2.791	0.0074719		1.5858	0.0042454
AO3-B	2.508	0.0146583		1.425	0.00832858
AO4-A	3.052	0.00820987		1.73409	0.0046647
AO4-B	1.861	0.0103297	Korán volt egy részleges szakadás, kis részen lett illesztve.	1.05739	0.00586915
AO5-A	5.718	0.0339922		3.24886	0.0193138
AO5-B	6.108	0.0252478		3.47045	0.0143453
AO6-A	4.387	0.0230904		2.49261	0.0131195
AO6-B	2.577	0.0131526		1.4642	0.00747307
AO7-A	4.79	0.0534651		2.72159	0.0303779
AO7-B	2.882	0.0176252		1.6375	0.0100143
AO8-A	3.149	0.0216066		1.7892	0.0122765
AO8-B	4.556	0.0210276		2.58864	0.0119475
AO9-A	2.399	0.0121946		1.36307	0.00692875
AO9-B	1.938	0.0117257		1.10114	0.00666233
AO10-A	3.006	0.00536234		1.70795	0.00304678
AO10-B	3.257	0.023091		1.85057	0.0131199
AO11-A	4.805	0.0353872		2.73011	0.0201064
AO11-B	2.63	0.00646182		1.49432	0.00367149
AO12-A	1.887	0.00690368		1.07216	0.00392255
AO12-B	1.514	0.0083237	Korán volt egy részleges szakadás, kis részen lett illesztve.	0.860227	0.00472938
AO13-A	1.284	0.007206		0.729545	0.00409432
AO13-B	2.149	0.00921972		1.22102	0.00523848
AO14-A	2.73	0.0244359		1.55114	0.013884
AO14-B	3.469	0.0380893		1.97102	0.0216416
AO15-A	4.5	0.0455883		2.55682	0.0259024
AO15-B	6.347	0.0100848		3.60625	0.00573
AO16-A	9.504	0.0583468		5.4	0.0331516
AO16-B	4.776	0.0377555		2.71364	0.021452
AO17-A	2.645	0.0195213		1.50284	0.0110916
AO17-B	2.178	0.00754308		1.2375	0.00428584
AO18-A	3.018	0.0133392		1.71477	0.00757909
AO18-B	3.274	0.0125145		1.86023	0.00711051
AO19-A	4.033	0.0265565		2.29148	0.0150889
AO19-B	3.516	0.0111669		1.99773	0.00634483
AO20-A	2.346	0.00638204		1.33295	0.00362616
AO20-B	2.806	0.00587252		1.59432	0.00333666
AO21-A	4.874	0.0300034		2.76932	0.0170474
AO21-B	2.923	0.0153275		1.6608	0.00870881
AO22-A	3.107	0.0067149		1.76534	0.00381528
AO22-B	4.895	0.00802992		2.78125	0.00456245
AO23-A	4.169	0.0202452		2.36875	0.011503
AO23-B	3.671	0.0163531		2.0858	0.00929153
AO24-A	3.914	0.0239548		2.22386	0.0136107
AO24-B	3.023	0.0255139		1.71761	0.0144965
AO25-A	3.694	0.00850317		2.09886	0.00483135
AO25-B	3.004	0.00752974		1.70682	0.00427826
AO26-A	5.637	0.0334209		3.20284	0.0189891
AO26-B	3.058	0.0135667		1.7375	0.00770835
AO27-A	4.009	0.0205927		2.27784	0.0117004
AO27-B	3.068	0.0226748	Korán volt egy részleges szakadás, kis részen lett illesztve.	1.74318	0.0128834
AO28-A	2.637	0.00533756		1.4983	0.0030327
AO28-B	3.882	0.0117591		2.20568	0.00668131
AO29-A	2.565	0.0167457		1.45739	0.0095146
AO29-B	2.943	0.00830741		1.67216	0.00472012
AO30-A	6.694	0.0664825		3.80341	0.0377741
AO30-B			A jegyzőkönyvből hiányzik.
AO31-A	10.654	0.0771918		6.05341	0.043859
AO31-B	5.574	0.0515034		3.16705	0.0292633
AO32-A	6.193	0.0129781		3.51875	0.00737392
AO32-B	5.42	0.00624441		3.07955	0.00354796
AO33-A	3.916	0.020283		2.225	0.0115244
AO33-B	2.459	0.00423425		1.39716	0.00240582
AO34-A	7.093	0.0482416		4.03011	0.02741
AO34-B	5.374	0.0242989		3.05341	0.0138062
AO35-A	3.262	0.0221676		1.85341	0.0125952
AO35-B	2.418	0.00776461		1.37386	0.00441171
AO36-A	3.136	0.0132176		1.78182	0.00751
AO36-B	2.349	0.00540814		1.33466	0.00307281
AO37-A	1.968	0.00741289		1.11818	0.00421187
AO37-B	1.454	0.0136743		0.826136	0.00776949
AO38-A	11.728	0.092952		6.66364	0.0528136
AO38-B	9.638	0.0387767		5.47614	0.0220322
AO39-A	6.82	0.0502498		3.875	0.028551
AO39-B	4.112	0.0119475		2.33636	0.00678835
AO40-A	3.297	0.0204187		1.8733	0.0116015
AO40-B	2.611	0.00998995		1.48352	0.00567611
AO41-A	4.422	0.0431855		2.5125	0.0245372
AO41-B	2.683	0.00653985		1.52443	0.00371582
AO42-A	2.342	0.047754	Korán volt egy részleges szakadás, kis részen lett illesztve.	1.33068	0.027133
AO42-B	2.806	0.0104514		1.59432	0.0059383
AO43-A	3.77	0.0423179	Korán volt egy részleges szakadás, kis részen lett illesztve.	2.14205	0.0240443
AO43-B	7.679	0.0410523		4.36307	0.0233252
AO44-A	9.853	0.0960732		5.5983	0.054587
AO44-B	3.668	0.0203308		2.08409	0.0115516
AO45-A	3.635	0.0505105	Korán volt egy részleges szakadás, kis részen lett illesztve.	2.06534	0.0286991
AO45-B	2.851	0.0176361		1.61989	0.0100205
AO46-A	3.225	0.0414137		1.83239	0.0235305
AO46-B	5.733	0.0215057		3.25739	0.0122191
AO47-A	8.158	0.0448437		4.63523	0.0254794
AO47-B	5.054	0.0184663		2.87159	0.0104922
AO48-A	5.987	0.0460821		3.4017	0.026183
AO48-B	5.136	0.0484616		2.91818	0.027535
AO49-A	4.061	0.0299396		2.30739	0.0170111
AO49-B	3.109	0.010255		1.76648	0.0058267
AO50-A	5.063	0.0623614		2.8767	0.0354326
AO50-B	3.628	0.0264473		2.06136	0.0150269
AO51-A	4.127	0.0181608		2.34489	0.0103186
AO51-B	2.878	0.00824416		1.63523	0.00468418
AO52-A	3.255	0.0350641		1.84943	0.0199228
AO52-B	3.767	0.0258718		2.14034	0.0146999
